# Supplementary material for: How do steppe plants follow their optimal environmental conditions or persist under suboptimal conditions? The differing strategies of annuals and perennials
Source: Ecol Evol. 2017 Nov 23;8(1):135–49. doi: 10.1002/ece3.3664 (PMC5756872; doi:10.1002/ece3.3664)
Supplement: Supplementary file 2 [file ECE3-8-135-s002.xlsx]

## Sheet: S1_Table
	Table S1. Database of 84 species of the Algerian steppe. List of analyzed species and their minimum, maximum, and averages or classification for all traits.
	Species	Life span	Life form	Dispersal modes	Family	Binary variable Brassicaceae	Flower shape	Plant height (m)	Root depth (m)	Root system width (m)	Root: shoot ratio	LA (mm2)	SLA (mm²mg-1)	LDMC (mg g-1)	Seed mass (mg)	Flower depth (mm)	Marginality of environmental distribution	Tolerance of environmental distribution	False negative rate	False positive rate
	Adonis dentata Del.	Annual	Therophyte	Autochory	Ranunculaceae	Absence	Dish-shaped	0.044	0.062	0.012	1.40909	35.2652	1763.26	1.75439	/	0	0.472	0.43	28.571	13.376
	Aegylops triuncialis L.	Annual	Therophyte	Anemochory	Poaceae	Absence	Without obvious floral attractants	0.07	0.056	0.066	0.8	27.5538	114.808	92.3077	0.0043	/	0.229	0.407	16.667	33.333
	Agropyron orientale (L.) R. et S.	Perennial	Monocarpic	Anemochory	Poaceae	Absence	Without obvious floral attractants	0.092	0.036	0.04	0.391304	69.7166	151.558	76.6667	/	/	0.492	0.363	0	26.22
	Aizoon hispanicum L.	Annual	Therophyte	Autochory	Aizoaceae	Absence	Dish-shaped	0.038	0.034	0.016	0.894737	83.0416	138.403	8.02139	0.00019	0	0.365	0.4	38.462	10.692
	Alyssum granatense B. et R.	Annual	Therophyte	Autochory	Brassicaceae	Presence	Gullet-shaped	0.024	0.044	0.072	1.83333	19.7847	123.654	30.7692	0.00162	1.62	0.306	0.325	14.286	4.268
	Alyssum scutigerum Dur.	Annual	Therophyte	Autochory	Brassicaceae	Presence	Gullet-shaped	0.028	0.048	0.036	1.71429	27.6416	153.564	23.6842	0.00151	1.54	0.239	0.427	37.5	4.268
	Anacyclus clavatus Desf.	Annual	Therophyte	Anemochory	Asteraceae	Absence	Dish-shaped	0.044	0.048	0.014	1.09091	65.268	85.8789	31.6667	/	2.93	0.359	0.407	0	26.923
	Anacyclus cyrtolepidioides Pomel.	Annual	Therophyte	Anemochory	Asteraceae	Absence	Dish-shaped	0.032	0.076	0.052	2.375	8.4264	23.4067	42.1875	0.00018	2.85	0.565	0.316	40.909	19.463
	Aristida plumosaL.	Perennial	Hemi-cryptophyte	Anemochory	Poaceae	Absence	Without obvious floral attractants	0.05	0.1	0.078	2	2.07014	18.8195	68.75	0.00014	/	0.786	0.223	0	17.576
	Aristida pungens Desf.	Perennial	Hemi-cryptophyte	Anemochory	Poaceae	Absence	Without obvious floral attractants	0.514	0.21	0.65	0.40856	140.002	30.0433	53.0752	/	/	0.363	0.103	37.5	6.707
	Artemisia campestrisL.	Perennial	Chamaephyte	Autochory	Asteraceae	Absence	Tube-shaped	0.352	0.318	0.118	0.903409	52.8264	97.8267	32.9268	6e-05	3.31	0.393	0.14	28	29.752
	Artemisia herba-alba Asso.	Perennial	Chamaephyte	Autochory	Asteraceae	Absence	Tube-shaped	0.24	0.18	0.194	0.75	15.5542	77.7708	40	0.0002	3.02	0.43	0.334	6.061	33.019
	Arthrophytum scoparium (Pomel) Iljin	Perennial	Chamaephyte	Anemochory	Chenopodiaceae	Absence	Tube-shaped	0.34	0.448	0.392	1.31765	6.94306	347.153	5.88235	0.00064	0.02	0.876	0.066	0	11.258
	Asteriscus pygmaeusCoss. et Kral.	Annual	Therophyte	Anemochory	Asteraceae	Absence	Dish-shaped	0.02	0.05	0.01	2.5	256.906	16.2599	278.169	/	2.98	0.72	0.183	3.226	15
	Astragalus armatus ssp. tragacanthoides (Desf.) M.	Perennial	Chamaephyte	Autochory	Fabaceae	Absence	flag-shaped	0.344	0.442	0.354	1.28488	54.065	15.9956	56.7114	0.0096	8.95	0.78	0.082	0	12.587
	Astragalus cruciatus Link.	Annual	Therophyte	Autochory	Fabaceae	Absence	flag-shaped	0.024	0.08	0.038	3.33333	13.1282	20.9048	39.9491	0.00146667	3.28	0.419	0.43	25	52.381
	Atractylis cancellata L.	Annual	Therophyte	Anemochory	Asteraceae	Absence	Dish-shaped	0.022	0.064	0.01	2.90909	46.407	89.2442	28.8889	0.00144	11.8	0.317	0.403	33.333	20.988
	Atractylis humilis ssp. caespitosa (Desf.) M.	Perennial	Hemi-cryptophyte	Anemochory	Asteraceae	Absence	Dish-shaped	0.08	0.14	0.084	1.75	19.3053	41.9681	57.5	0.0037	12.94	0.508	0.447	0	40
	Atractylis phaeolepis Pomel	Perennial	Hemi-cryptophyte	Anemochory	Asteraceae	Absence	Dish-shaped	0.08	0.094	0.05	1.175	72.0834	34.3254	64.0244	/	6.94	0.519	0.289	15.789	25.658
	Atractylis serratuloides Sieb.	Perennial	Chamaephyte	Anemochory	Asteraceae	Absence	Dish-shaped	0.134	0.198	0.062	1.47761	35.7112	31.885	49.1228	0.0022	8.65	0.437	0.422	42.623	25.455
	Atriplex glauca L.	Perennial	Chamaephyte	Anemochory	Chenopodiaceae	Absence	Dish-shaped	0.058	0.188	0.2	3.24138	44.2486	69.1384	37.6471	0.00263	0	0.685	0.372	15.789	19.608
	Atriplex halimus L.	Perennial	Chamaephyte	Anemochory	Chenopodiaceae	Absence	Dish-shaped	0.6	0.334	0.26	0.556667	307.99	97.4652	32.3108	0.00103333	0	0.761	0.261	15.385	15.19
	Brachypodium distachyum (L.) P.B.	Annual	Therophyte	Anemochoryanimal	Poaceae	Absence	Without obvious floral attractants	0.038	0.036	0.074	0.947368	18.0153	112.596	44.4444	/	/	0.182	0.533	0	47.134
	Bupleurum semicompositumL.	Annual	Therophyte	Autochory	Apiaceae	Absence	Dish-shaped	0.08	0.08	0.01	1	24.393	76.2281	47.0588	0.00022	0	0.683	0.35	0	42.236
	Calendula aegyptiacaDesf.	Annual	Therophyte	Autochory	Asteraceae	Absence	Dish-shaped	0.036	0.048	0.018	1.33333	80.3514	103.015	21.6667	0.00266667	2.28	0.716	0.076	18.182	26.087
	Carduncellus pinnatus(Desf.) DC.	Perennial	Hemi-cryptophyte	Anemochory	Asteraceae	Absence	Dish-shaped	0.0625	0.1225	0.01	1.96	240.112	50.2326	29.875	0.0176333	14.09	0.37	0.373	10	23.602
	Carlina involucratassp. corymbosaQ. et S.	Perennial	Chamaephyte	Anemochory	Asteraceae	Absence	/	0.172	0.108	0.01	0.627907	329.296	33.2622	49.0585	/	/	0.659	0.273	10	41.615
	Carthamus lanatusL.	Annual	Therophyte	Anemochory	Asteraceae	Absence	Dish-shaped	0.146	0.064	0.018	0.438356	96.5444	60.3402	45.1977	0.00198	14.62	0.264	0.473	0	65.432
	Ceratocephalus falcatus (L.) Pers.	Annual	Therophyte	Autochory	Ranunculaceae	Absence	Gullet-shaped	0.022	0.011	0.028	0.5	22.7222	181.778	19.2308	/	1.55	0.34	0.438	20	18.367
	Chrysanthemum fuscatum Desf.	Annual	Therophyte	Anemochory	Asteraceae	Absence	Dish-shaped	0.032	0.056	0.02	1.75	60.7306	104.708	53.7037	0.00127	1.35	0.44	0.225	37.5	25.767
	Coronilla scorpioides Koch.	Annual	Therophyte	Autochory	Fabaceae	Absence	flag-shaped	0.046	0.054	0.014	1.17391	67.6834	120.863	24.7788	0.00183333	1.93	0.344	0.33	22.222	35.185
	Cynodon dactylon L. Pers.	Perennial	Geophyte	Anemochory	Poaceae	Absence	Without obvious floral attractants	0.14	0.02	0.13	0.142857	24.8056	112.753	42.3077	0.371	/	0.538	0.297	11.765	56.494
	Dactylis glomerata L.	Perennial	Hemi-cryptophyte	Anemochory	Poaceae	Absence	Without obvious floral attractants	0.256	0.104	3.346	0.40625	256.906	81.2994	55.6338	/	/	0.592	0.43	45.455	5.625
	Echinaria capitata(L.) Desf.	Annual	Therophyte	Anemochory	Poaceae	Absence	Without obvious floral attractants	0.05	0.02	0.016	0.4	43.1526	179.803	25	0.00102	/	0.273	0.369	0	27.5
	Echinops spinosusL.	Perennial	Chamaephyte	Anemochory	Asteraceae	Absence	/	0.192	0.162	0.01	0.84375	216.02	3.83694	29.8515	0.00112	8.86	0.32	0.397	7.692	74.214
	Echium pycnanthumPomel	Perennial	Monocarpic	Autochory	Boraginaceae	Absence	Gullet-shaped	0.1	0.11	0.01	1.1	129.193	70.9852	21.4623	0.00086	10.03	0.434	0.389	12.766	48.387
	Erodium triangulare (Forsk.) Musch.	Annual	Therophyte	Anemochory	Geraniaceae	Absence	Dish-shaped	0.028	0.048	0.04	1.71429	97.7656	99.7608	22.7907	0.0008	0	0.285	0.484	40	30.128
	Euphorbia falcata (L.)	Annual	Therophyte	Autochory	Euphorbiaceae	Absence	Dish-shaped	0.068	0.044	0.03	0.647059	104.544	237.601	26.506	0.000371429	0	0.311	0.409	8.333	60.811
	Eruca vesicaria (L.) Gar.	Annual	Therophyte	Autochory	Brassicaceae	Presence	Gullet-shaped	0.074	0.062	0.058	0.837838	438.516	91.3575	20.654	0.00034	3.35	0.68	0.068	53.846	6.818
	Hedypnois cretica (L.) Wild.	Annual	Therophyte	Anemochory	Asteraceae	Absence	Dish-shaped	0.026	0.034	0.01	1.30769	126.589	109.129	28.0193	0.00064	2.05	0.291	0.475	15.789	55.921
	Helianthemum hirtum ssp. ruficomum (Viv.) M.	Perennial	Chamaephyte	Autochory	Cistaceae	Absence	Dish-shaped	0.12	0.146	0.1	1.21667	31.644	68.7913	47.9167	0.0004	0	0.335	0.446	32.353	21.739
	Helianthemum virgatum (Desf.) Pers.	Perennial	Chamaephyte	Autochory	Cistaceae	Absence	Dish-shaped	0.138	0.112	0.054	0.811594	50.7834	87.5576	28.4314	0.0007	0	0.24	0.45	13.333	19.872
	Herniaria fontanesiiJ. Gay	Perennial	Chamaephyte	Autochory	Caryophyllaceae	Absence	Dish-shaped	0.044	0.112	0.042	2.54545	1.74028	43.507	23.0769	0.00012	0	0.455	0.382	18.919	29.104
	Herniaria hirsuta L.	Perennial	Monocarpic	Autochory	Caryophyllaceae	Absence	Dish-shaped	0.035	0.065	0.02	1.85714	3.27084	51.3989	53.8462	0.00023	0	0.265	0.465	37.838	31.111
	Hippocrepis scabraDC.	Perennial	Hemi-cryptophyte	Autochory	Fabaceae	Absence	flag-shaped	0.08	0.14	0.105	1.75	53.2426	61.91	43.4343	0.0117667	4.56	0.519	0.381	9.091	32.5
	Koeleria pubescensssp. salzmannii(B. et R.) Trab.	Perennial	Hemi-cryptophyte	Anemochory	Poaceae	Absence	Without obvious floral attractants	0.064	0.024	0.03	0.375	19.3417	967.083	9.09091	0.0001	/	0.406	0.476	5.556	45.588
	Koelpinia linearis Pallas	Annual	Therophyte	Anemochory	Asteraceae	Absence	Gullet-shaped	0.07	0.0466667	0.02	0.666667	98.7362	93.1474	21.371	/	2.23	0.548	0.345	25	20.126
	Launaea nudicaulis (L.) Hook.f.	Perennial	Monocarpic	Anemochory	Asteraceae	Absence	Dish-shaped	0.072	0.088	0.046	1.22222	584.13	125.35	0.0160248	0.0005	9.35	0.373	0.436	61.29	9.286
	Launaea resedifolia ssp. eu-resedifoliaM.	Perennial	Monocarpic	Anemochory	Asteraceae	Absence	Dish-shaped	0.046	0.054	0.014	1.17391	122.012	53.0487	20	0.000271429	4.72	0.414	0.389	44	28.767
	Linaria aegyptiaca ssp. fruticosa (Desf.) Maire	Perennial	Chamaephyte	Autochory	Scrofulariaceae	Absence	/	0.108	0.14	0.036	1.2963	2.57778	42.963	42.8571	/	3.93	0.793	0.068	0	22.086
	Lygeum spartum L.	Perennial	Geophyte	Anemochory	Poaceae	Absence	Without obvious floral attractants	0.44	0.192	0.184	0.436364	276.684	24.1857	64.9262	0.0533	/	0.333	0.473	37.647	40.698
	Malva aegyptiaca L.	Annual	Therophyte	Autochory	Malvaceae	Absence	Dish-shaped	0.03	0.106	0.028	3.53333	53.2902	76.1289	40.6977	0.00124	0	0.562	0.427	0	50.932
	Matthiola fruticulosa (L.) M.	Perennial	Chamaephyte	Autochory	Brassicaceae	Presence	Tube-shaped	0.074	0.12	0.032	1.62162	40.8296	78.5185	25	0.00023	10.87	0.228	0.535	11.111	54.321
	Medicago laciniata (L.) All..	Annual	Therophyte	animal	Fabaceae	Absence	flag-shaped	0.03	0.048	0.014	1.6	83.5472	261.085	28.0702	0.00118	2.02	0.633	0.268	13.636	24
	Micropus bombycinusLag.	Annual	Therophyte	Anemochory	Asteraceae	Absence	Dish-shaped	0.03	0.044	0.01	1.46667	9.01458	150.243	54.5455	0.00113333	0	0.158	0.516	34.783	21.622
	Muricaria prostrata (Desf.) Desv.	Annual	Therophyte	Autochory	Brassicaceae	Presence	Gullet-shaped	0.038	0.064	0.032	1.68421	135.561	93.4902	23.4818	/	1.84	0.51	0.451	28.571	51.22
	Noaea mucronata(Forsk.) Asch. et Schw.	Perennial	Chamaephyte	Anemochory	Chenopodiaceae	Absence	Dish-shaped	0.114	0.166	0.098	1.45614	6.94306	347.153	5.88235	0.00092	0	0.219	0.512	42.308	28.082
	Ononix natrixssp. polyclada(Murb.) Sirj.	Perennial	Hemi-cryptophyte	Autochory	Fabaceae	Absence	flag-shaped	0.03	0.044	0.01	1.46667	5.53222	276.611	16.6667	/	1.5	0.677	0.193	12.5	40.491
	Onopordon arenarium (Desf.) Pomel	Perennial	Hemi-cryptophyte	Anemochory	Asteraceae	Absence	Dish-shaped	0.074	0.1	0.036	1.35135	548.985	22.1276	0.0390709	/	6.03	0.461	0.097	0	68.125
	Papaver hybridumL.	Annual	Therophyte	Autochory	Papaveraceae	Absence	Dish-shaped	0.082	0.08	0.022	0.97561	130.644	98.973	39.521	5e-05	0	0.364	0.375	18.182	4.667
	Paronychia arabica ssp. cossoniana J. Gay	Perennial	Hemi-cryptophyte	Autochory	Caryophyllaceae	Absence	Dish-shaped	0.024	0.112	0.028	4.66667	0.515741	77.3611	25	0.00017	0	0.43	0.359	12.121	51.449
	Peganum harmala L.	Perennial	Chamaephyte	Autochory	Zygophyllaceae	Absence	Dish-shaped	0.352	0.52	0.372	1.47727	227.53	86.1856	25.6809	0.00272	0	0.41	0.456	52.381	17.829
	Plantago albicans L.	Perennial	Monocarpic	Autochory	Plantaginaceae	Absence	Gullet-shaped	0.054	0.158	0.054	2.92593	67.0778	76.2248	36.9748	0.00165	3.61	0.281	0.501	4.348	94.175
	Poa bulbosa L.	Perennial	Geophyte	Anemochory	Poaceae	Absence	Without obvious floral attractants	0.038	0.022	0.022	0.578947	24.1042	133.912	56.25	/	/	0.193	0.505	11.111	33.333
	Salsola tetrandra Forsk.	Perennial	Chamaephyte	Anemochory	Chenopodiaceae	Absence	/	0.33	0.82	0.4	2.48485	4.82958	48.2958	26.3158	/	/	0.855	0.187	16.667	26.875
	Salsola vermiculata var. villosa Del.	Perennial	Chamaephyte	Anemochory	Chenopodiaceae	Absence	Dish-shaped	0.128	0.666	0.326	5.20312	12.2444	61.222	18.8679	0.0006	2.46	0.431	0.404	21.875	42.446
	Salvia verbenaca ssp. eu-verbenaca M.	Perennial	Hemi-cryptophyte	Autochory	Lamiaceae	Absence	flag-shaped	0.056	0.096	0.048	1.71429	45.7148	9.04169	0.0473763	0.00139	6.49	0.144	0.485	16.667	23.125
	Scabiosa arenaria Forsk.	Annual	Therophyte	Anemochory	Dipsacaceae	Absence	Dish-shaped	0.094	0.126	0.066	1.34043	294.304	68.4428	32.9755	0.00112	2.96	0.611	0.335	8.333	36.25
	Scabiosa stellatassp. monspeliensis(Jacq.) Rouy.	Annual	Therophyte	Anemochory	Dipsacaceae	Absence	Dish-shaped	0.025	0.055	0.03	2.2	36.0972	44.021	54.6667	0.00886667	2.76	0.314	0.433	0	52.5
	Schismus barbatus ssp. calycinus (L.) M. et W.	Annual	Therophyte	Anemochory	Poaceae	Absence	Without obvious floral attractants	0.033	0.005	0.038	0.151515	1.96757	14.4674	75.5556	0.00119	/	0.409	0.362	19.149	41.129
	Scorzonera undulata Vahl.	Perennial	Hemi-cryptophyte	Anemochory	Asteraceae	Absence	Dish-shaped	0.102	0.098	0.018	0.960784	256.604	108.731	16.4117	8e-05	8.96	0.345	0.343	22.727	25.503
	Spergularia diandra (Guss.) Heldr. et Sart.	Annual	Therophyte	Autochory	Caryophyllaceae	Absence	/	0.058	0.05	0.001	0.862069	2.61667	2616.67	2	/	/	0.415	0.438	25	43.885
	Stipa barbata Desf.	Perennial	Hemi-cryptophyte	Anemochory	Poaceae	Absence	Without obvious floral attractants	0.114	0.058	0.088	0.508772	24.3272	22.7357	74.8252	0.00383333	/	0.283	0.313	14.286	46.667
	Stipa lagascaeR. et S.	Perennial	Hemi-cryptophyte	Anemochory	Poaceae	Absence	Without obvious floral attractants	0.432	0.064	0.102	0.148148	93.6521	55.4154	56.7114	0.00634	/	0.31	0.359	14.286	46.341
	Stipa parvifloraDesf.	Perennial	Hemi-cryptophyte	Anemochory	Poaceae	Absence	Without obvious floral attractants	0.26	0.04	0.14	0.153846	92.9112	54.0181	46.7391	0.00102	/	0.402	0.407	47.826	11.65
	Stipa retorta Gav.	Annual	Therophyte	Anemochory	Poaceae	Absence	Without obvious floral attractants	0.202	0.108	0.042	0.534653	19.4639	108.133	32.1429	0.00064	/	0.502	0.334	27.778	13.725
	Stipa tenacissimaL.	Perennial	Geophyte	Anemochory	Poaceae	Absence	Without obvious floral attractants	0.946	0.252	0.186	0.266385	882.328	7.47102	42.3905	0.00343333	/	0.405	0.396	17.46	22.222
	Suaeda fruticosa L.	Perennial	Chamaephyte	Anemochory	Chenopodiaceae	Absence	/	0.09	0.07	0.01	0.777778	1.59833	13.7787	20	/	0.1	0.836	0.303	5.556	18.301
	Telephium imperati L.	Perennial	Hemi-cryptophyte	Autochory	Caryophyllaceae	Absence	flag-shaped	0.034	0.152	0.032	4.47059	24.493	87.475	37.8378	0.00038	3.62	0.463	0.237	0	47.436
	Teucrium poliumL.	Perennial	Chamaephyte	Autochory	Lamiaceae	Absence	flag-shaped	0.048	0.12	0.104	2.5	4.18333	46.4814	45	0.00112	3.19	0.301	0.493	40.909	23.49
	Thapsia garganica L.	Perennial	Hemi-cryptophyte	Anemochory	Apiaceae	Absence	/	0.136	0.146	0.01	1.07353	/	/	/	/	/	0.51	0.425	9.091	26.087
	Thymelaea microphylla Coss. et Dur.	Perennial	Chamaephyte	Autochory	Thymelaeaceae	Absence	Bell-shaped	0.426	0.29	0.028	0.680751	2.57639	32.2048	38.7097	0.00126667	3.32	0.524	0.123	8.824	48.175
	Thymelaea virgata Desf.	Perennial	Chamaephyte	Autochory	Thymelaeaceae	Absence	Bell-shaped	0.366	0.32	0.28	0.874317	11.0444	92.037	50	/	3.01	0.824	0.335	14.286	35.366
	Ziziphus lotus (L.) Desf.	Perennial	Phanerophyte	Zoochory	Rhamnaceae	Absence	Dish-shaped	1.81	5	3	2.76243	95.2972	97.242	42.9825	0.3152	0	0.376	0.368	10	34.783
Minimum	/	/	/	/	/	/	/	0.02	0.005	0.001	0.142857	0.515741	3.83694	0.0160248	5e-05	0	0.144	0.066	0	4.268
Maximum	/	/	/	/	/	/	/	1.81	5	3.346	5.20312	882.328	2616.67	278.169	0.371	14.62	0.876	0.535	61.29	94.175
Mean	/	/	/	/	/	/	/	0.150899	0.186585	0.154976	1.41751	99.5816	148.888	38.6291	0.0135845	3.46778	0.450119	0.354821	18.803	31.692
Standard deviation	/	/	/	/	/	/	/	0.240634	0.549192	0.488048	1.01795	146.158	348.087	32.8281	0.0528582	3.70496	0.178811	0.121143	15.4532	17.4173
Coefficient of variation	/	/	/	/	/	/	/	1.59467	2.94338	3.14918	0.718126	1.46772	2.33791	0.84983	3.89105	1.0684	0.397252	0.341421	0.821847	0.549581
