# Supplementary material for: How do steppe plants follow their optimal environmental conditions or persist under suboptimal conditions? The differing strategies of annuals and perennials
Source: Ecol Evol. 2017 Nov 23;8(1):135–49. doi: 10.1002/ece3.3664 (PMC5756872; doi:10.1002/ece3.3664)
Supplement: Supplementary file 3 [file ECE3-8-135-s003.xlsx]

## Sheet: S2_Table
S2 Table. Partial residuals of false negative rates (annual species) calculated to present effects of functional traits on persisting in suboptimal conditions.
Root:shoot ratio	Log seed mass (mg)	Marginality of environmental distribution	Tolerance of environmental distribution	Partial residuals
				Root:shoot ratio	Log seed mass (mg)	Marginality of environmental distribution	Tolerance of environmental distribution
0.8	-2.36653	0.229	0.407	8.13451	39.2746	-14.4434	-46.0885
0.894737	-3.72125	0.365	0.4	18.2502	69.7171	-15.1176	-35.7873
1.83333	-2.79048	0.306	0.325	-4.88709	25.7039	-40.3191	-56.4098
1.71429	-2.82102	0.239	0.427	25.0685	56.952	-4.54967	-37.8433
2.375	-3.74473	0.565	0.316	25.1875	66.8265	-33.28	-28.9874
3.33333	-2.83367	0.419	0.43	26.1492	47.0814	-28.0335	-48.2688
2.90909	-2.84164	0.317	0.403	23.5238	47.5003	-20.1348	-44.7416
1	-3.65758	0.683	0.35	-1.50629	48.25	-59.3028	-50.2838
1.33333	-2.57403	0.716	0.076	3.11927	33.8007	-59.4321	-15.1574
0.438356	-2.70334	0.264	0.473	-3.23946	35.6063	-25.9364	-62.8723
1.75	-2.8962	0.44	0.225	14.7091	47.5108	-30.1377	-24.2706
1.17391	-2.73676	0.344	0.33	7.312	41.6111	-26.4125	-40.2691
0.4	-2.9914	0.273	0.369	-19.4777	24.0931	-42.5814	-66.3985
1.71429	-3.09691	0.285	0.484	33.5476	69.7035	0.500524	-36.1867
0.647059	-3.43012	0.311	0.409	-10.3185	38.3454	-37.9558	-63.728
0.837838	-3.46852	0.68	0.068	21.2901	69.2351	-35.1663	7.38249
1.30769	-3.19382	0.291	0.475	7.20584	47.6619	-23.489	-58.6518
3.53333	-2.90658	0.562	0.427	10.3205	31.0047	-55.8986	-65.1154
1.6	-2.92812	0.633	0.268	9.88413	44.213	-48.3163	-33.2096
1.46667	-2.94564	0.158	0.516	25.0365	60.5547	3.16105	-46.8231
0.97561	-4.30103	0.364	0.375	-14.0753	45.8134	-47.9253	-65.6772
1.34043	-2.95078	0.611	0.335	10.6097	47.0767	-44.1636	-38.7162
2.2	-2.05224	0.314	0.433	5.78267	22.4167	-32.7702	-61.1914
0.151515	-2.92445	0.409	0.362	10.0078	54.2527	-21.5226	-34.3642
0.534653	-3.19382	0.502	0.334	18.0463	63.8248	-23.0543	-25.6122
