# Supplementary material for: How do steppe plants follow their optimal environmental conditions or persist under suboptimal conditions? The differing strategies of annuals and perennials
Source: Ecol Evol. 2017 Nov 23;8(1):135–49. doi: 10.1002/ece3.3664 (PMC5756872; doi:10.1002/ece3.3664)
Supplement: Supplementary file 4 [file ECE3-8-135-s004.xlsx]

## Sheet: S3_Table
S3 Table. Partial residuals of false negative rates (perennial species) calculated to present effects of functional traits on persisting in suboptimal conditions.
				Partial residuals
Log root system width (m)	Marginality of environmental distribution	LA (mm2)	Life form	Log root system width (m)	Marginality of environmental distribution	LA (mm2)	Life form
-1.1079	0.786	2.07014	Hemi-cryptophyte	-18.3164	-40.5304	4.49624
-0.928118	0.393	52.8264	Chamaephyte	-18.773	-22.2085	2.73904	-6.382
-0.712198	0.43	15.5542	Chamaephyte	-34.8224	-44.7999	-19.4892	-26.858
-0.406714	0.876	6.94306	Chamaephyte	-13.0338	-54.7688	-4.3686	-11.333
-0.450997	0.78	54.065	Chamaephyte	-16.204	-51.5436	-4.41618	-13.595
-1.07572	0.508	19.3053	Hemi-cryptophyte	-29.5323	-36.5151	-6.56949
-0.69897	0.685	44.2486	Chamaephyte	-7.55261	-32.3776	8.85806	0.14
-0.585027	0.761	307.99	Chamaephyte	-17.6097	-49.1152	8.86064	-12.253
-2	0.37	240.112	Hemi-cryptophyte	-35.2114	-15.3554	17.0798
-2	0.32	216.02	Chamaephyte	-46.0407	-23.3265	5.11827	-11.673
-2	0.434	129.193	Monocarpic	-52.8961	-36.6984	-5.81799	3.566
-1	0.335	31.644	Chamaephyte	-13.5575	-12.2038	8.43276	0.307
-1.26761	0.24	50.7834	Chamaephyte	-37.9721	-25.7013	-9.59557	-18.62
-1.37675	0.455	1.74028	Chamaephyte	-20.74	-18.5212	7.56929	0.849
-1.69897	0.265	3.27084	Monocarpic	-33.7595	-14.0735	1.22819	16.53
-0.978811	0.519	53.2426	Hemi-cryptophyte	-19.4733	-29.0718	3.09763
-1.52288	0.406	19.3417	Hemi-cryptophyte	-35.8601	-27.8443	-3.72743
-1.33724	0.373	584.13	Monocarpic	-30.2122	-24.1161	24.6594	12.661
-1.85387	0.414	122.012	Monocarpic	-24.3996	-10.0548	19.3449	29.066
-1.49485	0.228	40.8296	Chamaephyte	-42.2761	-24.6601	-9.70818	-18.265
-1.00877	0.219	6.94306	Chamaephyte	-7.67317	0.491242	13.336	6.372
-1.55284	0.43	0.515741	Hemi-cryptophyte	-26.1465	-18.8882	5.71568
-0.429457	0.41	227.53	Chamaephyte	4.73673	-9.89453	24.2358	6.904
-0.486782	0.431	12.2444	Chamaephyte	-16.9542	-31.6105	-6.39821	-13.612
-1.31876	0.144	45.7148	Hemi-cryptophyte	-36.5581	-17.7509	-7.37096
-1.74473	0.345	256.604	Hemi-cryptophyte	-33.7335	-17.6822	14.099
-1.05552	0.283	24.3272	Hemi-cryptophyte	-28.2853	-22.8209	-5.5007
-0.9914	0.31	93.6521	Hemi-cryptophyte	-29.1665	-26.56	-4.43813
-0.853872	0.402	92.9112	Hemi-cryptophyte	6.60532	1.13313	28.4791
-1.49485	0.463	24.493	Hemi-cryptophyte	-36.1633	-31.9804	-4.36318
-0.982967	0.301	4.18333	Chamaephyte	-3.92509	-0.97708	16.4253	9.591
-1.55284	0.524	2.57639	Chamaephyte	-22.9805	-21.0955	8.97846	2.219
