# Supplementary material for: How do steppe plants follow their optimal environmental conditions or persist under suboptimal conditions? The differing strategies of annuals and perennials
Source: Ecol Evol. 2017 Nov 23;8(1):135–49. doi: 10.1002/ece3.3664 (PMC5756872; doi:10.1002/ece3.3664)
Supplement: Supplementary file 5 [file ECE3-8-135-s005.xlsx]

## Sheet: S4_Table
S4 Table. Partial residuals of false positive rates (annual species) calculated to present effects of functional traits on following their optimal environmental.
Log seed mass (mg)	Tolerance of environmental distribution	Flower shape	Partial residuals
			Log seed mass (mg)	Tolerance of environmental distribution	Flower shape
-2.36653	0.407	Without obvious floral attractants	-42.6763	16.8466	-3.375
-3.72125	0.4	Dish	-74.1151	6.11198	-7.484
-2.79048	0.325	Gullet	-43.289	18.267	-20.855
-2.82102	0.427	Gullet	-49.3895	18.3244	-26.48
-3.74473	0.316	Dish	-56.6934	19.2197	10.304
-2.83367	0.43	Flag	-31.5661	36.5118
-2.84164	0.403	Dish	-62.0371	4.66073	-9.102
-3.65758	0.35	Dish	-36.6644	39.7859	28.976
-2.57403	0.076	Dish	-40.5279	3.78619	8.24
-2.70334	0.473	Dish	-24.1613	44.2827	26.62
-2.8962	0.225	Dish	-48.1042	9.52703	5.681
-2.73676	0.33	Flag	-46.0948	14.9033
-2.9914	0.369	Without obvious floral attractants	-47.2221	19.9136	1.809
-3.09691	0.484	Dish	-60.1428	15.0424	-3.233
-3.43012	0.409	Dish	-25.6421	50.5533	36.456
-3.46852	0.068	Gullet	-48.7066	9.08996	-15.715
-3.19382	0.475	Dish	-35.3824	40.8104	23.037
-2.90658	0.427	Dish	-33.7964	35.2496	20.15
-2.92812	0.268	Flag	-54.6699	5.85379
-2.94564	0.516	Dish	-65.7082	8.90428	-11.154
-4.30103	0.375	Dish	-81.2805	6.58173	-5.621
-2.95078	0.335	Dish	-56.1802	8.42897	-1.546
-2.05224	0.433	Dish	-31.6483	24.4292	8.995
-2.92445	0.362	Without obvious floral attractants	-31.0113	34.6921	16.977
-3.19382	0.334	Without obvious floral attractants	-57.7864	10.5514	-5.603
