# Supplementary material for: How do steppe plants follow their optimal environmental conditions or persist under suboptimal conditions? The differing strategies of annuals and perennials
Source: Ecol Evol. 2017 Nov 23;8(1):135–49. doi: 10.1002/ece3.3664 (PMC5756872; doi:10.1002/ece3.3664)
Supplement: Supplementary file 6 [file ECE3-8-135-s006.xlsx]

## Sheet: S5_Table
S5 Table. Partial residuals of false positive rates (perennial species) calculated to present effects of functional traits on following their optimal environmental.
						Partial residuals
Root:shoot ratio	Tolerance of environmental distribution	LA (mm2)	Log seed mass (mg)	Log root system width (m)	Flower shape	Root:shoot ratio	Tolerance of environmental distribution	LA (mm2)	Seed mass (mg)	Log root system width (m)	Flower shape
2	0.223	2.07014	-3.85387	-1.1079	Without obvious floral attractants	-6.53983	-11.3161	-17.8372	-43.7305	-5.57985	39.963
0.903409	0.14	52.8264	-4.22185	-0.928118	Tube	11.4441	10.4281	5.35513	-22.05	16.5941	30.014
0.75	0.334	15.5542	-3.69897	-0.712198	Tube	7.2246	12.7109	2.70732	-21.8875	10.857	36.637
1.31765	0.066	6.94306	-3.19382	-0.406714	Tube	-6.94147	-12.4401	-14.4904	-35.8497	-9.87326	32.238
1.28488	0.082	54.065	-2.01773	-0.450997	Flag	8.06375	3.21455	-0.196099	-12.7462	5.80473	-3.268
1.75	0.447	19.3053	-2.4318	-1.07572	Dish	17.6526	20.7943	7.43501	-8.56175	19.6649	19.622
1.47761	0.422	35.7112	-2.65758	-1.20761	Dish	4.21197	8.16034	-4.78402	-21.9883	9.21199	16.985
3.24138	0.372	44.2486	-2.58004	-0.69897	Dish	5.06745	-2.36572	-14.019	-30.5394	-5.47004	20.21
0.556667	0.261	307.99	-2.98576	-0.585027	Dish	12.8918	17.3446	3.90655	-10.3328	16.21	-7.144
1.96	0.373	240.112	-1.75367	-2	Dish	-7.14361	-7.33483	-22.7386	-29.9769	3.87955	29.202
0.142857	0.297	24.8056	-0.430626	-0.886057	Without obvious floral attractants	10.072	17.9005	8.79659	6.37021	19.0393	51.815
1.21667	0.446	31.644	-3.39794	-1	Dish	6.99308	13.1079	-0.456773	-22.7203	11.1725	9.019
0.811594	0.45	50.7834	-3.1549	-1.26761	Dish	0.788007	9.29924	-4.74534	-25.0098	10.1987	11.076
2.54546	0.382	1.74028	-3.92082	-1.37675	Dish	15.0108	11.7857	0.649385	-25.7007	15.8653	15.846
1.85714	0.465	3.27084	-3.63827	-1.69897	Dish	9.17992	12.2418	-1.33608	-25.7559	17.4623	19.809
1.75	0.381	53.2426	-1.92935	-0.978811	Flag	12.8538	14.0772	1.99144	-9.97953	13.7974	14.473
0.375	0.476	19.3417	-4	-1.52288	Without obvious floral attractants	10.8556	22.5801	8.37724	-18.1713	25.539	41.432
1.22222	0.436	584.13	-3.30103	-1.33724	Dish	0.98916	6.78205	-16.9892	-28.1034	8.85638	2.601
1.17391	0.389	122.012	-3.56634	-1.85387	Dish	9.11625	13.815	0.190063	-21.4896	22.9528	13.683
0.436364	0.473	276.684	-1.27327	-0.735182	Without obvious floral attractants	1.29533	12.5873	-6.41796	-9.72881	6.94663	46.448
1.62162	0.535	40.8296	-3.63827	-1.49485	Tube	14.1249	20.5471	4.22106	-19.4851	21.482	55.945
1.45614	0.512	6.94306	-3.03621	-1.00877	Dish	8.41567	15.1008	0.0871397	-20.2116	11.3438	15.287
4.66667	0.359	0.515741	-3.76955	-1.55284	Dish	35.0391	19.2051	8.76064	-16.5949	25.8952	30.103
1.47727	0.456	227.53	-2.56543	-0.429457	Dish	7.21571	12.1542	-5.42293	-18.3626	3.63619	6.353
5.20312	0.404	12.2444	-3.22185	-0.486782	Dish	33.0229	15.4772	3.50187	-17.9453	9.10274	26.135
1.71429	0.485	45.7148	-2.85698	-1.31876	Flag	2.80576	7.25306	-7.71253	-26.0686	7.69932	14.945
0.960784	0.343	256.604	-4.09691	-1.74473	Dish	14.5289	19.0903	4.24521	-18.4474	28.3615	3.806
0.508772	0.313	24.3272	-2.41642	-1.05552	Without obvious floral attractants	11.2651	17.4989	7.939	-7.8589	20.0415	42.855
0.148148	0.359	93.6521	-2.19791	-0.9914	Without obvious floral attractants	10.1603	19.7611	7.54697	-5.46338	20.2595	41.604
0.153846	0.407	92.9112	-2.9914	-0.853872	Without obvious floral attractants	-19.0834	-8.11956	-21.7147	-40.0786	-10.5329	36.188
0.266385	0.396	882.328	-2.46428	-0.730487	Without obvious floral attractants	4.6675	14.6782	-13.5962	-13.4142	11.2238	23.643
4.47059	0.237	24.493	-3.42022	-1.49485	Flag	35.7666	17.4903	10.1363	-12.413	27.0868	21.81
2.5	0.493	4.18333	-2.95078	-0.982967	Flag	6.48063	6.73767	-7.67136	-27.4477	3.24829	16.058
0.680751	0.123	2.57639	-2.89734	-1.55284	Bell	3.83195	3.57512	-0.0489514	-19.4962	17.1247
2.76243	0.368	95.2972	-0.501414	0.477121	Dish	20.3149	15.4614	2.95449	1.39113	-0.496551	17.442
