# Supplementary material for: How do steppe plants follow their optimal environmental conditions or persist under suboptimal conditions? The differing strategies of annuals and perennials
Source: Ecol Evol. 2017 Nov 23;8(1):135–49. doi: 10.1002/ece3.3664 (PMC5756872; doi:10.1002/ece3.3664)
Supplement: Supplementary file 7 [file ECE3-8-135-s007.xlsx]

## Sheet: S1 Appendix
S1 Appendix. Summary of best subsets variables for false negative rates (annual species)
	Subset Nombre	Adjusted R2	Nombre of effects	Log 10 plant height (m)	root: shoot ratio	Log 10 seed mass (mg)	Marginality of environmental distribution	Tolerance of environmental distribution	Leaf area (mm2)	Width of root-system (m)	BRASSICACEAE membership
	1	0.263407	4		0.392439	-0.475283	-0.778177	-0.849671
	2	0.246243	5		0.386412	-0.487996	-0.77321	-0.81981		0.133954
	3	0.239561	5		0.40859	-0.453684	-0.789861	-0.803772	0.127178
	4	0.238464	5		0.367722	-0.460885	-0.702157	-0.755383			-0.119897
	5	0.234671	5	-0.35546		-0.468131	-0.513192	-0.606047		0.210973
	6	0.23293	5	-0.11743	0.306629	-0.478567	-0.716206	-0.806655
	7	0.224847	6	-0.18759	0.247615	-0.496865	-0.672797	-0.742582		0.172133
	8	0.223598	4	-0.316404		-0.435559	-0.520148	-0.646891
	9	0.213459	6		0.399808	-0.469435	-0.782986	-0.788249	0.098917	0.115389
	10	0.213138	6	-0.162259	0.293847	-0.453104	-0.706999	-0.73346	0.15731
