# Supplementary material for: How do steppe plants follow their optimal environmental conditions or persist under suboptimal conditions? The differing strategies of annuals and perennials
Source: Ecol Evol. 2017 Nov 23;8(1):135–49. doi: 10.1002/ece3.3664 (PMC5756872; doi:10.1002/ece3.3664)
Supplement: Supplementary file 8 [file ECE3-8-135-s008.xlsx]

## Sheet: S2 Appendix
S2 Appendix. Summary of best subsets variables for false negative rates (perennial species)
	Subset Nombre	Adjusted R2	Nombre of effects	Log width of root-system (m)	Marginality of environmental distribution	Log 10 seed mass (mg)	Leaf area (mm2)	Log root depth	Monocarpic	Chamaephytes
	1	0.573595	5	0.581366	-0.598805	-0.147917	0.349209		0.615526	-0.37053
	2	0.573507	5	0.576832	-0.537236		0.349525	-0.221571	0.577739	-0.194113
	3	0.571124	6	0.603633	-0.54935	-0.120293	0.367606	-0.17999	0.568883	-0.236282
	4	0.567317	4	0.539884	-0.59791		0.320212		0.641018	-0.356045
	5	0.482421	3	0.538539	-0.589337				0.801992	-0.476038
	6	0.469903	4	0.561712	-0.589403	-0.0828746			0.795877	-0.490242
	7	0.469714	4	0.558934	-0.555298			-0.122717	0.775106	-0.392436
	8	0.453069	5	0.57316	-0.562472	-0.0661329		-0.0970455	0.775851	-0.42126
	9	0.425177	4	0.434382	-0.573675	-0.218122	0.505188
	10	0.415544	5	0.491244	-0.54285	-0.211168	0.513991	-0.128122
