# Supplementary material for: How do steppe plants follow their optimal environmental conditions or persist under suboptimal conditions? The differing strategies of annuals and perennials
Source: Ecol Evol. 2017 Nov 23;8(1):135–49. doi: 10.1002/ece3.3664 (PMC5756872; doi:10.1002/ece3.3664)
Supplement: Supplementary file 9 [file ECE3-8-135-s009.xlsx]

## Sheet: S3 Appendix
S3 Appendix. Summary of best subsets variables for false positive rates (annual species)
	Subset Nombre	Adjusted R2	Nombre of effects	Log 10 plant height (m)	Log 10 seed mass (mg)	Tolerance of environmental distribution	Log width of root-system (m)	root: shoot ratio	Leaf area (mm2)	SLA (mm²mg-1)	LDMC (mg g-1)	Dish-shaped	Without obvious floral attractants	Gullet-shaped
	1	0.361749	4		0.402739	0.33326			0.278326			0.336878	0.0717085	-0.570581
	2	0.354276	4	0.247409	0.432092	0.260743						0.370768	-0.115922	-0.440175
	3	0.347569	5	0.165427	0.440506	0.329356			0.203127			0.350713	-0.0257961	-0.51527
	4	0.346288	5		0.360781	0.323045			0.298347		0.1561	0.332896	-0.00328887	-0.533282
	5	0.344692	5		0.387308	0.337638			0.278667	-0.124412		0.307392	0.0608476	-0.562169
	6	0.3389	5	0.251927	0.417183	0.265919				-0.130754		0.340022	-0.129572	-0.430312
	7	0.337978	5		0.406845	0.269899		-0.289837		-0.210562		0.365193	-0.192835	-0.446917
	8	0.337775	6		0.425108	0.345076		-0.214225	0.215718	-0.188362		0.338668	-0.0906312	-0.518083
	9	0.336555	5		0.429002	0.336239		-0.123023	0.242077			0.363542	-0.0120752	-0.547747
	10	0.330994	3		0.357213	0.221369						0.359026	0.00155804	-0.490563
