# Supplementary material for: How do steppe plants follow their optimal environmental conditions or persist under suboptimal conditions? The differing strategies of annuals and perennials
Source: Ecol Evol. 2017 Nov 23;8(1):135–49. doi: 10.1002/ece3.3664 (PMC5756872; doi:10.1002/ece3.3664)
Supplement: Supplementary file 10 [file ECE3-8-135-s010.xlsx]

## Sheet: S4 Appendix
S4 Appendix. Summary of best subsets variables for false positive rates (perennial species)
	Subset Nombre	Adjusted R2	Nombre of effects	Root: shoot ratio	Tolerance of environmental distribution	LA (mm2)	SLA (mm²mg-1)	LDMC (mg g-1)	Log 10 seed mass (mg)	Log width of root-system (m)	Without obvious floral attractants	Tube-shaped	Flag-shaped	Dish-shaped
	1	0.435497	6	0.525332	0.262843	-0.267456			0.474929	-0.418088	0.159345	0.186148	-0.456229	-0.510839
	2	0.422648	7	0.543014	0.250716	-0.246072	0.0995359		0.506871	-0.428196	0.138289	0.187185	-0.449962	-0.511372
	3	0.418469	8	0.565465	0.270668	-0.177949	0.210301	0.196776	0.501865	-0.453957	0.0358088	0.22565	-0.439725	-0.496301
	4	0.415116	7	0.628879	0.274785		0.297126	0.298989	0.507097	-0.479611	-0.0431158	0.262131	-0.435001	-0.522993
	5	0.412793	7	0.525963	0.270448	-0.257377		0.0447402	0.465709	-0.421388	0.141372	0.194631	-0.455488	-0.507277
	6	0.394825	5	0.511248		-0.263102			0.496707	-0.486659	0.227182	0.178651	-0.418775	-0.37939
	7	0.387497	6	0.534264		-0.236506	0.124971		0.535549	-0.495377	0.196815	0.180388	-0.413075	-0.387674
	8	0.381201	6	0.632342	0.239934		0.150091		0.520389	-0.449379	0.0939422	0.215664	-0.450985	-0.570956
	9	0.380359	5	0.616693	0.257587				0.471853	-0.436338	0.12108	0.217933	-0.461013	-0.578284
	10	0.373058	7	0.550647		-0.184631	0.20991	0.148188	0.533498	-0.518804	0.123147	0.208948	-0.403156	-0.368911
