# Supplementary material for: How do steppe plants follow their optimal environmental conditions or persist under suboptimal conditions? The differing strategies of annuals and perennials
Source: Ecol Evol. 2017 Nov 23;8(1):135–49. doi: 10.1002/ece3.3664 (PMC5756872; doi:10.1002/ece3.3664)
Supplement: Supplementary file 11 [file ECE3-8-135-s011.xlsx]

## Sheet: S5 Appendix
S5 Appendix. Summary of the general regression model results of the effects of species’ traits on rates of false negatives and false positives of 50 selected)
	False negative rate: R²= 0.55, adjusted R²= 0.37, (p<0.01); false positive rate: R²= 0.45, adjusted R²=0.32, (p<0.01).
	Empty cells: predictors are not selected for the minimal adequate model used best subset selection (p≤0.10 (+), p≤0.050 (*), p<0.010 (**), and p<0.0010 (***)).
		False negative rate; R2= 55 %			False positive rate; R2=45 %
		Estimate	(Std. Error)	F-value	Estimate	(Std. Error)	F-value
	Intercept
	Chamephytes	11.369	5.063	(4.205)*
	Leaf area (mm2)	0.068	0.020	(10.947)**
	Marginality of environmental distribution	-50.123	20.283	(6.107)*
	Log 10 plant height(m)	-39.645	13.302	(8.882)**
	Log 10 seed mass (mg)	-7.295	4.106	(3.157)+
	Root system width (m)	79.308	40.132	(3.905)+	-64.637	26.548	(5.928)*
	BRASSICACEAE membership				16.074	5.443	(8.721)**
	Dish-shaped Flower				-18.491	5.367	(3.679)**
	Flag-shaped flower				-15.947	6.170	(3.679)*
	Tolerance of environmental distribution				71.422	31.143	(5.259)*
	Root: shoot ratio				5.085	2.164	(5.523)*
	Life span
	Log root depth
	Dispersal modes
	Specific leaf area (SLA) mm²/mg
	Leaf dry-matter content (LDMC) mg/g
	Corolla flower depth (mm)
